# Supplementary material for: Insight on the Structure-to-Activity of Carbosilane Metallodendrimers in the Fight against Staphylococcus aureus Biofilms
Source: Antibiotics (Basel). 2021 May 17;10(5):589. doi: 10.3390/antibiotics10050589 (PMC8156651; doi:10.3390/antibiotics10050589)
Supplement: Supplementary file 1 [file antibiotics-10-00589-s001.zip]

Archive with 1 entries (1 files):
- antibiotics-1211812-supplementary.pdf
